# Supplementary material for: Seasonal Trend of Viral Prevalence and Incidence of Febrile Convulsion: A Korea Public Health Data Analysis
Source: Children (Basel). 2023 Mar 9;10(3):529. doi: 10.3390/children10030529 (PMC10047246; doi:10.3390/children10030529)
Supplement: Supplementary file 1 [file children-10-00529-s001.zip]

Archive with 1 entries (1 files):
- children-2266394-supplementary.pdf
